# Supplementary material for: Resistance to Plant Parasites in Tomato Is Induced by Soil Enrichment with Specific Bacterial and Fungal Rhizosphere Microbiome
Source: Int J Mol Sci. 2023 Oct 21;24(20):15416. doi: 10.3390/ijms242015416 (PMC10607013; doi:10.3390/ijms242015416)
Supplement: Supplementary file 1 [file ijms-24-15416-s001.zip]

Archive with 1 entries (1 files):
- ijms-2661307-supplementary.pdf
